# Supplementary material for: ﻿Morphological characteristics and phylogenetic analyses revealed five new species (Basidiomycota) from Southwestern China
Source: MycoKeys. 2025 Feb 28;114:177–212. doi: 10.3897/mycokeys.114.145368 (PMC11889512; doi:10.3897/mycokeys.114.145368)
Supplement: XML Treatment for Conferticium albocremeum [file mycokeys.114.145368-treatment1.xml]

<!DOCTYPE tp:taxon-treatment
  PUBLIC "-//TaxonX//DTD Taxonomic Treatment Publishing DTD v0 20100105//EN" "tax-treatment-NSO.dtd">
<tp:taxon-treatment xmlns:tp="http://www.plazi.org/taxpub"><tp:treatment-meta><kwd-group><label>Taxon classification</label><kwd>
                <named-content content-type="kingdom">Fungi</named-content>
              </kwd><kwd>
                <named-content content-type="order">Russulales</named-content>
              </kwd><kwd>
                <named-content content-type="family">Stereaceae</named-content>
              </kwd></kwd-group><mixed-citation publication-type="journal"><person-group><name><surname>Yang</surname><given-names>Ali</given-names></name><name><surname>Wang</surname><given-names>Lu</given-names></name><name><surname>Hu</surname><given-names>Yongjun</given-names></name><name><surname>Jiang</surname><given-names>Yingtao</given-names></name><name><surname>Shi</surname><given-names>Guiying</given-names></name><name><surname>Zhao</surname><given-names>Changlin</given-names></name></person-group><article-title>﻿Morphological characteristics and phylogenetic analyses revealed five new species (<tp:taxon-name><tp:taxon-name-part taxon-name-part-type="phylum">Basidiomycota</tp:taxon-name-part></tp:taxon-name>) from Southwestern China</article-title><source>MycoKeys</source><day>28</day><month>02</month><year>2025</year><volume>114</volume><fpage>177</fpage><lpage>212</lpage><pub-id pub-id-type="doi">10.3897/mycokeys.114.145368</pub-id></mixed-citation></tp:treatment-meta><tp:nomenclature><label>﻿</label><tp:taxon-name>
              <object-id xmlns:xlink="http://www.w3.org/1999/xlink" content-type="arpha" xlink:type="simple">4A61C852-B8C1-514E-B3C8-39DA9CEBFA49</object-id>
              <tp:taxon-name-part taxon-name-part-type="genus" reg="Conferticium">Conferticium</tp:taxon-name-part>
              <tp:taxon-name-part taxon-name-part-type="species" reg="albocremeum">albocremeum</tp:taxon-name-part>
              <object-id xmlns:xlink="http://www.w3.org/1999/xlink" content-type="mycobank" xlink:type="simple">856958</object-id>
            </tp:taxon-name><tp:taxon-authority>L. Wang &amp; C.L. Zhao</tp:taxon-authority><tp:taxon-status xmlns:xlink="http://www.w3.org/1999/xlink" xlink:type="simple">sp. nov.</tp:taxon-status><xref ref-type="fig" rid="F6">Figs 6</xref><xref ref-type="fig" rid="F7">, 7</xref><xref ref-type="fig" rid="F8">, 8</xref></tp:nomenclature><tp:treatment-sec sec-type="Typification" id="SECID0EG3CK"><title>Typification.</title><p>China. Yunnan Province • Xishuangbanna, Wild Elephant Valley, GPS coordinates: <named-content xmlns:xlink="http://www.w3.org/1999/xlink" content-type="dwc:verbatimCoordinates" xlink:type="simple"><named-content content-type="geo-json" specific-use="{&#34;type&#34;:&#34;Point&#34;,&#34;coordinates&#34;:[100.850000,22.166667]}" id="NCID0EP3CK" xlink:type="simple">22°10′N, 100°51′E</named-content></named-content>, altitude: 900 m asl., on the fallen angiosperm branch, leg. C.L. Zhao, 25 January 2024 CLZhao 35693 (<named-content xmlns:xlink="http://www.w3.org/1999/xlink" content-type="dwc:institutional_code" xlink:title="Southwest Forestry University" xlink:href="http://grbio.org/institution/southwest-forestry-college" xlink:type="simple">SWFC</named-content>!).</p></tp:treatment-sec><tp:treatment-sec sec-type="etymology" id="SECID0EY3CK"><title>Etymology.</title><p><italic>Albocremeum</italic> (Lat.) refers to the new species having white to cream hymenophore.</p></tp:treatment-sec><tp:treatment-sec sec-type="Basidiomata" id="SECID0EF4CK"><title>Basidiomata.</title><p>Annual, resupinate, closely adnate, membranaceous, without odor or taste when fresh, up to 10 cm long, 2 cm wide, and 700 μm thick. Hymenophore smooth, white (60) to cream (4A2/3) when fresh, cream (4A2/3) upon drying. Sterile margin narrow, cream (4A2/3), up to 1 mm.</p><fig id="F6" position="float" orientation="portrait"><object-id xmlns:xlink="http://www.w3.org/1999/xlink" content-type="doi" xlink:type="simple">10.3897/mycokeys.114.145368.figure6</object-id><object-id xmlns:xlink="http://www.w3.org/1999/xlink" content-type="arpha" xlink:type="simple">BB7CA29D-B4C7-5513-A413-114BA633852D</object-id><label>Figure 6.</label><caption><p>Basidiomata of <italic><tp:taxon-name><tp:taxon-name-part taxon-name-part-type="genus" reg="Conferticium">Conferticium</tp:taxon-name-part><tp:taxon-name-part taxon-name-part-type="species" reg="albocremeum">albocremeum</tp:taxon-name-part></tp:taxon-name></italic> (holotype CLZhao 35693). Scale bars: 1 cm (<bold>A</bold>); 1 mm (<bold>B</bold>).</p></caption><graphic xmlns:xlink="http://www.w3.org/1999/xlink" xlink:href="mycokeys-114-177-g006.jpg" position="float" orientation="portrait" xlink:type="simple" id="oo_1266044.jpg"><uri content-type="original_file" xlink:type="simple">https://binary.pensoft.net/fig/1266044</uri></graphic></fig></tp:treatment-sec><tp:treatment-sec sec-type="Hyphal system" id="SECID0EG5CK"><title>Hyphal system.</title><p>Monomitic; generative hyphae with simple-septa, colorless, thin-walled, smooth, rarely branched, interwoven, <abbrev xmlns:xlink="http://www.w3.org/1999/xlink" xlink:title="both inamyloid and indextrinoid" id="ABBRID0EM5CK" xlink:type="simple">IKI</abbrev>+, <abbrev xmlns:xlink="http://www.w3.org/1999/xlink" xlink:title="acyanophilous" id="ABBRID0EQ5CK" xlink:type="simple">CB</abbrev>–, 2–3 µm in diameter; tissues unchanged in <abbrev xmlns:xlink="http://www.w3.org/1999/xlink" xlink:title="5% potassium hydroxide water solution" id="ABBRID0EU5CK" xlink:type="simple">KOH</abbrev>.</p><fig id="F7" position="float" orientation="portrait"><object-id xmlns:xlink="http://www.w3.org/1999/xlink" content-type="doi" xlink:type="simple">10.3897/mycokeys.114.145368.figure7</object-id><object-id xmlns:xlink="http://www.w3.org/1999/xlink" content-type="arpha" xlink:type="simple">3FE6FC6E-7DD6-5449-9DEE-A29A7CC42E30</object-id><label>Figure 7.</label><caption><p>Microscopic structures of <italic><tp:taxon-name><tp:taxon-name-part taxon-name-part-type="genus" reg="Conferticium">Conferticium</tp:taxon-name-part><tp:taxon-name-part taxon-name-part-type="species" reg="albocremeum">albocremeum</tp:taxon-name-part></tp:taxon-name></italic> (holotype CLZhao 35693): basidiospores (<bold>A</bold>); basidia and basidioles (<bold>B</bold>); gloeocystidia (<bold>C</bold>); a section of the hymenium (<bold>D</bold>). Scale bars: 10 µm (<bold>A–D</bold>).</p></caption><graphic xmlns:xlink="http://www.w3.org/1999/xlink" xlink:href="mycokeys-114-177-g007.jpg" position="float" orientation="portrait" xlink:type="simple" id="oo_1266045.jpg"><uri content-type="original_file" xlink:type="simple">https://binary.pensoft.net/fig/1266045</uri></graphic></fig></tp:treatment-sec><tp:treatment-sec sec-type="Hymenium" id="SECID0E16CK"><title>Hymenium.</title><p>Gloeocystidia subclavate, flexuous, colorless, mostly constricted in the middle, thin-walled, smooth, 33–47.5 × 5–8 µm. Basidia subcylindrical to subclavate, slightly flexuous, with a basal simple septum and four sterigmata, 22–36 × 4.5–7 µm; basidioles numerous, in shape similar to basidia.</p><fig id="F8" position="float" orientation="portrait"><object-id xmlns:xlink="http://www.w3.org/1999/xlink" content-type="doi" xlink:type="simple">10.3897/mycokeys.114.145368.figure8</object-id><object-id xmlns:xlink="http://www.w3.org/1999/xlink" content-type="arpha" xlink:type="simple">4969EA2E-5A5E-5987-B4D9-BAD49AFC97A3</object-id><label>Figure 8.</label><caption><p>Sections of hymenium of <italic><tp:taxon-name><tp:taxon-name-part taxon-name-part-type="genus" reg="Conferticium">Conferticium</tp:taxon-name-part><tp:taxon-name-part taxon-name-part-type="species" reg="albocremeum">albocremeum</tp:taxon-name-part></tp:taxon-name></italic> (holotype CLZhao 35693): basidiospores (<bold>A</bold>); basidia (<bold>B</bold>); basidioles (<bold>C</bold>); gloeocystidia (<bold>D</bold>); a section of the generative hyphae (<bold>E</bold>). Scale bars: 10 µm (<bold>A–E</bold>); 10 × 100.</p></caption><graphic xmlns:xlink="http://www.w3.org/1999/xlink" xlink:href="mycokeys-114-177-g008.jpg" position="float" orientation="portrait" xlink:type="simple" id="oo_1266046.jpg"><uri content-type="original_file" xlink:type="simple">https://binary.pensoft.net/fig/1266046</uri></graphic></fig></tp:treatment-sec><tp:treatment-sec sec-type="Spores" id="SECID0EDBDK"><title>Spores.</title><p>Basidiospores ellipsoid with a distinct apiculus, colorless, thin-walled, finely verrucose but appearing smooth by light microscope, <abbrev xmlns:xlink="http://www.w3.org/1999/xlink" xlink:title="both inamyloid and indextrinoid" id="ABBRID0EJBDK" xlink:type="simple">IKI</abbrev>+, <abbrev xmlns:xlink="http://www.w3.org/1999/xlink" xlink:title="acyanophilous" id="ABBRID0ENBDK" xlink:type="simple">CB</abbrev>–, 9–11 × 5–7 µm, L = 9.82 µm, W = 5.84 µm, Q = 1.36–1.68 (n = 90/3).</p></tp:treatment-sec><tp:treatment-sec sec-type="material" id="SECID0ERBDK"><title>Additional specimens examined (paratypes).</title><p>China. Yunnan Province • Dehong, Mang City, Mengga Town, Tongbiguan Provincial Nature Reserve, GPS coordinates: <named-content xmlns:xlink="http://www.w3.org/1999/xlink" content-type="dwc:verbatimCoordinates" xlink:type="simple"><named-content content-type="geo-json" specific-use="{&#34;type&#34;:&#34;Point&#34;,&#34;coordinates&#34;:[97.566667,24.766667]}" id="NCID0E1BDK" xlink:type="simple">24°46′N, 97°34′E</named-content></named-content>, altitude: 1300 m asl., on the fallen angiosperm branch, leg. C.L. Zhao, 29 June 2024, CLZhao 36343 • Dehong, Yingjiang County, Tongbiguan Provincial Nature Reserve, GPS coordinates: <named-content xmlns:xlink="http://www.w3.org/1999/xlink" content-type="dwc:verbatimCoordinates" xlink:type="simple"><named-content content-type="geo-json" specific-use="{&#34;type&#34;:&#34;Point&#34;,&#34;coordinates&#34;:[97.600000,25.833333]}" id="NCID0ECCDK" xlink:type="simple">25°50′N, 97°36′E</named-content></named-content>, altitude: 1000 m asl., on the fallen angiosperm branch, leg. C.L. Zhao, 2 July 2024, CLZhao 37176 • Tengchong, Tuantian Town, Gaoligongshan National Nature Reserve, GPS coordinates: <named-content xmlns:xlink="http://www.w3.org/1999/xlink" content-type="dwc:verbatimCoordinates" xlink:type="simple"><named-content content-type="geo-json" specific-use="{&#34;type&#34;:&#34;Point&#34;,&#34;coordinates&#34;:[98.766667,25.450000]}" id="NCID0EKCDK" xlink:type="simple">25°27′N, 98°46′E</named-content></named-content>, altitude: 2500 m asl., on the fallen angiosperm branch, leg. C.L. Zhao, 7 July 2024, CLZhao 39283 (<named-content xmlns:xlink="http://www.w3.org/1999/xlink" content-type="dwc:institutional_code" xlink:title="Southwest Forestry University" xlink:href="http://grbio.org/institution/southwest-forestry-college" xlink:type="simple">SWFC</named-content>!).</p></tp:treatment-sec></tp:taxon-treatment>
