# Supplementary material for: ﻿Morphological characteristics and phylogenetic analyses revealed five new species (Basidiomycota) from Southwestern China
Source: MycoKeys. 2025 Feb 28;114:177–212. doi: 10.3897/mycokeys.114.145368 (PMC11889512; doi:10.3897/mycokeys.114.145368)
Supplement: XML Treatment for Dendrocorticiopsis luteoalba [file mycokeys.114.145368-treatment2.xml]

<!DOCTYPE tp:taxon-treatment
  PUBLIC "-//TaxonX//DTD Taxonomic Treatment Publishing DTD v0 20100105//EN" "tax-treatment-NSO.dtd">
<tp:taxon-treatment xmlns:tp="http://www.plazi.org/taxpub"><tp:treatment-meta><kwd-group><label>Taxon classification</label><kwd>
                <named-content content-type="kingdom">Fungi</named-content>
              </kwd><kwd>
                <named-content content-type="order">Corticiales</named-content>
              </kwd><kwd>
                <named-content content-type="family">Punctulariaceae</named-content>
              </kwd></kwd-group><mixed-citation publication-type="journal"><person-group><name><surname>Yang</surname><given-names>Ali</given-names></name><name><surname>Wang</surname><given-names>Lu</given-names></name><name><surname>Hu</surname><given-names>Yongjun</given-names></name><name><surname>Jiang</surname><given-names>Yingtao</given-names></name><name><surname>Shi</surname><given-names>Guiying</given-names></name><name><surname>Zhao</surname><given-names>Changlin</given-names></name></person-group><article-title>﻿Morphological characteristics and phylogenetic analyses revealed five new species (<tp:taxon-name><tp:taxon-name-part taxon-name-part-type="phylum">Basidiomycota</tp:taxon-name-part></tp:taxon-name>) from Southwestern China</article-title><source>MycoKeys</source><day>28</day><month>02</month><year>2025</year><volume>114</volume><fpage>177</fpage><lpage>212</lpage><pub-id pub-id-type="doi">10.3897/mycokeys.114.145368</pub-id></mixed-citation></tp:treatment-meta><tp:nomenclature><label>﻿</label><tp:taxon-name>
              <object-id xmlns:xlink="http://www.w3.org/1999/xlink" content-type="arpha" xlink:type="simple">3D3B5305-96D0-5FC0-AEDB-262A3FA24824</object-id>
              <tp:taxon-name-part taxon-name-part-type="genus" reg="Dendrocorticiopsis">Dendrocorticiopsis</tp:taxon-name-part>
              <tp:taxon-name-part taxon-name-part-type="species" reg="luteoalba">luteoalba</tp:taxon-name-part>
              <object-id xmlns:xlink="http://www.w3.org/1999/xlink" content-type="mycobank" xlink:type="simple">856959</object-id>
            </tp:taxon-name><tp:taxon-authority>L. Wang &amp; C.L. Zhao</tp:taxon-authority><tp:taxon-status xmlns:xlink="http://www.w3.org/1999/xlink" xlink:type="simple">sp. nov.</tp:taxon-status><xref ref-type="fig" rid="F9">Figs 9</xref><xref ref-type="fig" rid="F10">, 10</xref><xref ref-type="fig" rid="F11">, 11</xref></tp:nomenclature><tp:treatment-sec sec-type="Typification" id="SECID0EJEDK"><title>Typification.</title><p>China. Yunnan Province • Dehong, Yingjiang County, Tongbiguan Provincial Nature Reserve, GPS coordinates: <named-content xmlns:xlink="http://www.w3.org/1999/xlink" content-type="dwc:verbatimCoordinates" xlink:type="simple"><named-content content-type="geo-json" specific-use="{&#34;type&#34;:&#34;Point&#34;,&#34;coordinates&#34;:[97.600000,25.833333]}" id="NCID0ESEDK" xlink:type="simple">25°50′N, 97°36′E</named-content></named-content>, altitude: 1000 m asl., on the fallen angiosperm branch, leg. C.L. Zhao, 19 July 2023, CLZhao 30380 (<named-content xmlns:xlink="http://www.w3.org/1999/xlink" content-type="dwc:institutional_code" xlink:title="Southwest Forestry University" xlink:href="http://grbio.org/institution/southwest-forestry-college" xlink:type="simple">SWFC</named-content>!).</p></tp:treatment-sec><tp:treatment-sec sec-type="etymology" id="SECID0E2EDK"><title>Etymology.</title><p><italic>Luteoalba</italic> (Lat.) refers to the new species having a white to buff hymenophore.</p></tp:treatment-sec><tp:treatment-sec sec-type="Basidiomata" id="SECID0EIFDK"><title>Basidiomata.</title><p>Annual, resupinate, closely adnate, membranaceous, without odor or taste when fresh, up to 6 cm long, 2 cm wide, and 300 μm thick. Hymenophore smooth, white (60) when fresh, white (60) to buff (4A4) upon drying. Sterile margin narrow, white (60) to buff (4A4), up to 1 mm.</p><fig id="F9" position="float" orientation="portrait"><object-id xmlns:xlink="http://www.w3.org/1999/xlink" content-type="doi" xlink:type="simple">10.3897/mycokeys.114.145368.figure9</object-id><object-id xmlns:xlink="http://www.w3.org/1999/xlink" content-type="arpha" xlink:type="simple">06F492E1-4977-5A07-A9F4-B29BDFBA1836</object-id><label>Figure 9.</label><caption><p>Basidiomata of <italic><tp:taxon-name><tp:taxon-name-part taxon-name-part-type="genus" reg="Dendrocorticiopsis">Dendrocorticiopsis</tp:taxon-name-part><tp:taxon-name-part taxon-name-part-type="species" reg="luteoalba">luteoalba</tp:taxon-name-part></tp:taxon-name></italic> (holotype CLZhao 30380). Scale bars: 1 cm (<bold>A</bold>); 1 mm (<bold>B</bold>).</p></caption><graphic xmlns:xlink="http://www.w3.org/1999/xlink" xlink:href="mycokeys-114-177-g009.jpg" position="float" orientation="portrait" xlink:type="simple" id="oo_1266047.jpg"><uri content-type="original_file" xlink:type="simple">https://binary.pensoft.net/fig/1266047</uri></graphic></fig></tp:treatment-sec><tp:treatment-sec sec-type="Hyphal system" id="SECID0EJGDK"><title>Hyphal system.</title><p>Monomitic; generative hyphae with clamp connections, colorless, thin- to slightly thick-walled, smooth, branched, interwoven, usually with crystal masses, <abbrev xmlns:xlink="http://www.w3.org/1999/xlink" xlink:title="both inamyloid and indextrinoid" id="ABBRID0EPGDK" xlink:type="simple">IKI</abbrev>–, <abbrev xmlns:xlink="http://www.w3.org/1999/xlink" xlink:title="acyanophilous" id="ABBRID0ETGDK" xlink:type="simple">CB</abbrev>–, 2.5–4 µm in diameter; tissues unchanged in <abbrev xmlns:xlink="http://www.w3.org/1999/xlink" xlink:title="5% potassium hydroxide water solution" id="ABBRID0EXGDK" xlink:type="simple">KOH</abbrev>.</p><fig id="F10" position="float" orientation="portrait"><object-id xmlns:xlink="http://www.w3.org/1999/xlink" content-type="doi" xlink:type="simple">10.3897/mycokeys.114.145368.figure10</object-id><object-id xmlns:xlink="http://www.w3.org/1999/xlink" content-type="arpha" xlink:type="simple">3FA80DEC-F3AC-5ED6-B76A-056B60389C29</object-id><label>Figure 10.</label><caption><p>Microscopic structures of <italic><tp:taxon-name><tp:taxon-name-part taxon-name-part-type="genus" reg="Dendrocorticiopsis">Dendrocorticiopsis</tp:taxon-name-part><tp:taxon-name-part taxon-name-part-type="species" reg="luteoalba">luteoalba</tp:taxon-name-part></tp:taxon-name></italic> (holotype CLZhao 30380): basidiospores (<bold>A</bold>); basidia and basidioles (<bold>B</bold>); dendrohyphidia (<bold>C</bold>); cystidia (<bold>D</bold>); gloeocystidia (<bold>E</bold>); a section of the hymenium (<bold>F</bold>). Scale bars: 10 µm (<bold>A–F</bold>).</p></caption><graphic xmlns:xlink="http://www.w3.org/1999/xlink" xlink:href="mycokeys-114-177-g010.jpg" position="float" orientation="portrait" xlink:type="simple" id="oo_1266048.jpg"><uri content-type="original_file" xlink:type="simple">https://binary.pensoft.net/fig/1266048</uri></graphic></fig></tp:treatment-sec><tp:treatment-sec sec-type="Hymenium" id="SECID0EBIDK"><title>Hymenium.</title><p>Cystidia are of two types: (1) capitate, apically with resinous materials, gradually dissolving in <abbrev xmlns:xlink="http://www.w3.org/1999/xlink" xlink:title="5% potassium hydroxide water solution" id="ABBRID0EHIDK" xlink:type="simple">KOH</abbrev>, colorless, thin-walled, smooth, 8.5–14 × 6.5–8.5 µm; (2) gloeocystidia, clavate to subulate, slightly flexuous, colorless, thin-walled, smooth, 68.5–90 × 8–10 µm. Dendrohyphidia numerous, thick-walled toward base, colorless, 16–19 × 2.5–3.5 µm. Basidia subclavate to clavate, flexuous, with a basal clamp connection and four sterigmata, 15.5–28.5 × 4–5.5 µm; basidioles numerous, in shape similar to basidia.</p><fig id="F11" position="float" orientation="portrait"><object-id xmlns:xlink="http://www.w3.org/1999/xlink" content-type="doi" xlink:type="simple">10.3897/mycokeys.114.145368.figure11</object-id><object-id xmlns:xlink="http://www.w3.org/1999/xlink" content-type="arpha" xlink:type="simple">07E9B2BF-2A77-5DD0-AC8B-2E394A89ACB6</object-id><label>Figure 11.</label><caption><p>Sections of hymenium of <italic><tp:taxon-name><tp:taxon-name-part taxon-name-part-type="genus" reg="Dendrocorticiopsis">Dendrocorticiopsis</tp:taxon-name-part><tp:taxon-name-part taxon-name-part-type="species" reg="luteoalba">luteoalba</tp:taxon-name-part></tp:taxon-name></italic> (holotype CLZhao 30380): basidiospores (<bold>A</bold>); basidia and basidioles (<bold>B</bold>); dendrohyphidia (<bold>C</bold>); gloeocystidia (<bold>D</bold>); cystidia (<bold>E</bold>); a section of generative hyphae (<bold>F</bold>). Scale bars: 10 µm (<bold>A–F</bold>); 10 × 100.</p></caption><graphic xmlns:xlink="http://www.w3.org/1999/xlink" xlink:href="mycokeys-114-177-g011.jpg" position="float" orientation="portrait" xlink:type="simple" id="oo_1266049.jpg"><uri content-type="original_file" xlink:type="simple">https://binary.pensoft.net/fig/1266049</uri></graphic></fig></tp:treatment-sec><tp:treatment-sec sec-type="Spores" id="SECID0ERJDK"><title>Spores.</title><p>Basidiospores ellipsoid, colorless, thin-walled, smooth, <abbrev xmlns:xlink="http://www.w3.org/1999/xlink" xlink:title="both inamyloid and indextrinoid" id="ABBRID0EXJDK" xlink:type="simple">IKI</abbrev>–, <abbrev xmlns:xlink="http://www.w3.org/1999/xlink" xlink:title="acyanophilous" id="ABBRID0E2JDK" xlink:type="simple">CB</abbrev>–, (6.5–)7–8 × (4–)4.5–5.5 µm, L = 7.29 µm, W = 4.97µm, Q = 1.47 (n = 30/1).</p></tp:treatment-sec></tp:taxon-treatment>
