# Supplementary material for: ﻿Morphological characteristics and phylogenetic analyses revealed five new species (Basidiomycota) from Southwestern China
Source: MycoKeys. 2025 Feb 28;114:177–212. doi: 10.3897/mycokeys.114.145368 (PMC11889512; doi:10.3897/mycokeys.114.145368)
Supplement: XML Treatment for Eichleriella biluoxueshanensis [file mycokeys.114.145368-treatment3.xml]

<!DOCTYPE tp:taxon-treatment
  PUBLIC "-//TaxonX//DTD Taxonomic Treatment Publishing DTD v0 20100105//EN" "tax-treatment-NSO.dtd">
<tp:taxon-treatment xmlns:tp="http://www.plazi.org/taxpub"><tp:treatment-meta><kwd-group><label>Taxon classification</label><kwd>
                <named-content content-type="kingdom">Fungi</named-content>
              </kwd><kwd>
                <named-content content-type="order">Auriculariales</named-content>
              </kwd><kwd>
                <named-content content-type="family">Auriculariaceae</named-content>
              </kwd></kwd-group><mixed-citation publication-type="journal"><person-group><name><surname>Yang</surname><given-names>Ali</given-names></name><name><surname>Wang</surname><given-names>Lu</given-names></name><name><surname>Hu</surname><given-names>Yongjun</given-names></name><name><surname>Jiang</surname><given-names>Yingtao</given-names></name><name><surname>Shi</surname><given-names>Guiying</given-names></name><name><surname>Zhao</surname><given-names>Changlin</given-names></name></person-group><article-title>﻿Morphological characteristics and phylogenetic analyses revealed five new species (<tp:taxon-name><tp:taxon-name-part taxon-name-part-type="phylum">Basidiomycota</tp:taxon-name-part></tp:taxon-name>) from Southwestern China</article-title><source>MycoKeys</source><day>28</day><month>02</month><year>2025</year><volume>114</volume><fpage>177</fpage><lpage>212</lpage><pub-id pub-id-type="doi">10.3897/mycokeys.114.145368</pub-id></mixed-citation></tp:treatment-meta><tp:nomenclature><label>﻿</label><tp:taxon-name>
              <object-id xmlns:xlink="http://www.w3.org/1999/xlink" content-type="arpha" xlink:type="simple">BF299467-08A4-55BE-B9A4-D984347DF251</object-id>
              <tp:taxon-name-part taxon-name-part-type="genus" reg="Eichleriella">Eichleriella</tp:taxon-name-part>
              <tp:taxon-name-part taxon-name-part-type="species" reg="biluoxueshanensis">biluoxueshanensis</tp:taxon-name-part>
              <object-id xmlns:xlink="http://www.w3.org/1999/xlink" content-type="mycobank" xlink:type="simple">856960</object-id>
            </tp:taxon-name><tp:taxon-authority>L. Wang &amp; C.L. Zhao</tp:taxon-authority><tp:taxon-status xmlns:xlink="http://www.w3.org/1999/xlink" xlink:type="simple">sp. nov.</tp:taxon-status><xref ref-type="fig" rid="F12">Figs 12</xref><xref ref-type="fig" rid="F13">, 13</xref><xref ref-type="fig" rid="F14">, 14</xref></tp:nomenclature><tp:treatment-sec sec-type="Typification" id="SECID0EVLDK"><title>Typification.</title><p>China. Yunnan Province • Diqing, Weixi County, Weideng, Songpo, GPS coordinates: <named-content xmlns:xlink="http://www.w3.org/1999/xlink" content-type="dwc:verbatimCoordinates" xlink:type="simple"><named-content content-type="geo-json" specific-use="{&#34;type&#34;:&#34;Point&#34;,&#34;coordinates&#34;:[99.216667,27.083333]}" id="NCID0E5LDK" xlink:type="simple">27°05′N, 99°13′E</named-content></named-content>, altitude: 1400 m asl., on the fallen angiosperm branch, leg. C.L., 13 November 2023, CLZhao 34516 (<named-content xmlns:xlink="http://www.w3.org/1999/xlink" content-type="dwc:institutional_code" xlink:title="Southwest Forestry University" xlink:href="http://grbio.org/institution/southwest-forestry-college" xlink:type="simple">SWFC</named-content>!).</p></tp:treatment-sec><tp:treatment-sec sec-type="etymology" id="SECID0EHMDK"><title>Etymology.</title><p><italic>Biluoxueshanensis</italic> (Lat.) refers to the locality (Biluoxueshan) of the holotype specimen.</p></tp:treatment-sec><tp:treatment-sec sec-type="Basidiomata" id="SECID0EUMDK"><title>Basidiomata.</title><p>Annual, resupinate, closely adnate, coriaceous, without odor or taste when fresh, up to 8 cm long, 2 cm wide, and 700 μm thick. Hymenophore grandinioid, cream (4A2/3) to buff (4A4) when fresh, buff (4A4) to cinnamon-buff (4/5B4) upon drying. Sterile margin narrow, white (60) to cream (4A2/3), up to 1 mm.</p><fig id="F12" position="float" orientation="portrait"><object-id xmlns:xlink="http://www.w3.org/1999/xlink" content-type="doi" xlink:type="simple">10.3897/mycokeys.114.145368.figure12</object-id><object-id xmlns:xlink="http://www.w3.org/1999/xlink" content-type="arpha" xlink:type="simple">C5637BE8-22D0-53A7-B354-EEA253D4E1EB</object-id><label>Figure 12.</label><caption><p>Basidiomata of <italic><tp:taxon-name><tp:taxon-name-part taxon-name-part-type="genus" reg="Eichleriella">Eichleriella</tp:taxon-name-part><tp:taxon-name-part taxon-name-part-type="species" reg="biluoxueshanensis">biluoxueshanensis</tp:taxon-name-part></tp:taxon-name></italic> (holotype CLZhao 34516). Scale bars: 1 cm (<bold>A</bold>); 1 mm (<bold>B</bold>).</p></caption><graphic xmlns:xlink="http://www.w3.org/1999/xlink" xlink:href="mycokeys-114-177-g012.jpg" position="float" orientation="portrait" xlink:type="simple" id="oo_1266050.jpg"><uri content-type="original_file" xlink:type="simple">https://binary.pensoft.net/fig/1266050</uri></graphic></fig></tp:treatment-sec><tp:treatment-sec sec-type="Hyphal system" id="SECID0EVNDK"><title>Hyphal system.</title><p>Dimitic; generative hyphae simple-septate, colorless, thin-walled, smooth, rarely branched, interwoven, 3–4 µm in diameter; skeletal hyphae distinctly thick-walled, smooth, unbranched, interwoven, <abbrev xmlns:xlink="http://www.w3.org/1999/xlink" xlink:title="both inamyloid and indextrinoid" id="ABBRID0E2NDK" xlink:type="simple">IKI</abbrev>–, <abbrev xmlns:xlink="http://www.w3.org/1999/xlink" xlink:title="acyanophilous" id="ABBRID0E6NDK" xlink:type="simple">CB</abbrev>–, 3–4 µm in diameter; tissues unchanged in <abbrev xmlns:xlink="http://www.w3.org/1999/xlink" xlink:title="5% potassium hydroxide water solution" id="ABBRID0EDODK" xlink:type="simple">KOH</abbrev>.</p><fig id="F13" position="float" orientation="portrait"><object-id xmlns:xlink="http://www.w3.org/1999/xlink" content-type="doi" xlink:type="simple">10.3897/mycokeys.114.145368.figure13</object-id><object-id xmlns:xlink="http://www.w3.org/1999/xlink" content-type="arpha" xlink:type="simple">FA33423C-9DE0-5430-8264-1E980605C7FD</object-id><label>Figure 13.</label><caption><p>Microscopic structures of <italic><tp:taxon-name><tp:taxon-name-part taxon-name-part-type="genus" reg="Eichleriella">Eichleriella</tp:taxon-name-part><tp:taxon-name-part taxon-name-part-type="species" reg="biluoxueshanensis">biluoxueshanensis</tp:taxon-name-part></tp:taxon-name></italic> (holotype CLZhao 34516): basidiospores (<bold>A</bold>); basidia and basidioles (<bold>B</bold>); cystidia (<bold>C</bold>); hyphidia (<bold>D</bold>); a section of the hymenium (<bold>E</bold>). Scale bars: 10 µm (<bold>A–E</bold>).</p></caption><graphic xmlns:xlink="http://www.w3.org/1999/xlink" xlink:href="mycokeys-114-177-g013.jpg" position="float" orientation="portrait" xlink:type="simple" id="oo_1266051.jpg"><uri content-type="original_file" xlink:type="simple">https://binary.pensoft.net/fig/1266051</uri></graphic></fig></tp:treatment-sec><tp:treatment-sec sec-type="Hymenium" id="SECID0ELPDK"><title>Hymenium.</title><p>Cystidia subclavate, flexuous, colorless, thin-walled, smooth, 40–45.5 × 6–9.5 µm. Basidia narrowly ovoid to ellipsoid, longitudinally septate, four-celled, 21–29 × 11.5–15 µm; basidioles numerous, in shape similar to basidia but smaller. Hyphidia arising from generative hyphae, nodulose, branched, colorless, thin-walled, 58–72.5 × 2.5–4 µm in diameter.</p><fig id="F14" position="float" orientation="portrait"><object-id xmlns:xlink="http://www.w3.org/1999/xlink" content-type="doi" xlink:type="simple">10.3897/mycokeys.114.145368.figure14</object-id><object-id xmlns:xlink="http://www.w3.org/1999/xlink" content-type="arpha" xlink:type="simple">EC546702-5444-5308-BD2B-4C48AD79BA62</object-id><label>Figure 14.</label><caption><p>Sections of hymenium of <italic><tp:taxon-name><tp:taxon-name-part taxon-name-part-type="genus" reg="Eichleriella">Eichleriella</tp:taxon-name-part><tp:taxon-name-part taxon-name-part-type="species" reg="biluoxueshanensis">biluoxueshanensis</tp:taxon-name-part></tp:taxon-name></italic> (holotype CLZhao 34516): basidiospores (<bold>A</bold>); basidia (<bold>B</bold>); basidioles (<bold>C</bold>); cystidia (<bold>D</bold>); hyphidia (<bold>E</bold>); a section of the hymenium (<bold>F</bold>). Scale bars: 10 µm (<bold>A–F</bold>); 10 × 100.</p></caption><graphic xmlns:xlink="http://www.w3.org/1999/xlink" xlink:href="mycokeys-114-177-g014.jpg" position="float" orientation="portrait" xlink:type="simple" id="oo_1266052.jpg"><uri content-type="original_file" xlink:type="simple">https://binary.pensoft.net/fig/1266052</uri></graphic></fig></tp:treatment-sec><tp:treatment-sec sec-type="Spores" id="SECID0EWQDK"><title>Spores.</title><p>Basidiospores allantoid, colorless, thin-walled, smooth, usually with one or more oil drops, <abbrev xmlns:xlink="http://www.w3.org/1999/xlink" xlink:title="both inamyloid and indextrinoid" id="ABBRID0E3QDK" xlink:type="simple">IKI</abbrev>–, <abbrev xmlns:xlink="http://www.w3.org/1999/xlink" xlink:title="acyanophilous" id="ABBRID0EARDK" xlink:type="simple">CB</abbrev>–, (12–)13.5–17.5(–18) × (6.5–)7–9(–9.5) µm, L = 15.57 µm, W = 7.99 µm, Q = 1.95–2.06 (n = 60/2).</p></tp:treatment-sec><tp:treatment-sec sec-type="Additional specimen examined (paratype)" id="SECID0EERDK"><title>Additional specimen examined (paratype).</title><p>China. Yunnan Province • Diqing, Weixi County, Zhonglu, Lagaluo, GPS coordinates: <named-content xmlns:xlink="http://www.w3.org/1999/xlink" content-type="dwc:verbatimCoordinates" xlink:type="simple"><named-content content-type="geo-json" specific-use="{&#34;type&#34;:&#34;Point&#34;,&#34;coordinates&#34;:[99.133333,27.150000]}" id="NCID0ENRDK" xlink:type="simple">27°9′N, 99°8′E</named-content></named-content>, altitude: 1710 m asl., on the fallen angiosperm branch, leg. C.L. Zhao, 10 October 2023, CLZhao 34793 (<named-content xmlns:xlink="http://www.w3.org/1999/xlink" content-type="dwc:institutional_code" xlink:title="Southwest Forestry University" xlink:href="http://grbio.org/institution/southwest-forestry-college" xlink:type="simple">SWFC</named-content>!).</p></tp:treatment-sec></tp:taxon-treatment>
