# Supplementary material for: ﻿Morphological characteristics and phylogenetic analyses revealed five new species (Basidiomycota) from Southwestern China
Source: MycoKeys. 2025 Feb 28;114:177–212. doi: 10.3897/mycokeys.114.145368 (PMC11889512; doi:10.3897/mycokeys.114.145368)
Supplement: XML Treatment for Gloeohypochnicium yunnanense [file mycokeys.114.145368-treatment4.xml]

<!DOCTYPE tp:taxon-treatment
  PUBLIC "-//TaxonX//DTD Taxonomic Treatment Publishing DTD v0 20100105//EN" "tax-treatment-NSO.dtd">
<tp:taxon-treatment xmlns:tp="http://www.plazi.org/taxpub"><tp:treatment-meta><kwd-group><label>Taxon classification</label><kwd>
                <named-content content-type="kingdom">Fungi</named-content>
              </kwd><kwd>
                <named-content content-type="order">Russulales</named-content>
              </kwd><kwd>
                <named-content content-type="family">Gloeohypochnicium</named-content>
              </kwd></kwd-group><mixed-citation publication-type="journal"><person-group><name><surname>Yang</surname><given-names>Ali</given-names></name><name><surname>Wang</surname><given-names>Lu</given-names></name><name><surname>Hu</surname><given-names>Yongjun</given-names></name><name><surname>Jiang</surname><given-names>Yingtao</given-names></name><name><surname>Shi</surname><given-names>Guiying</given-names></name><name><surname>Zhao</surname><given-names>Changlin</given-names></name></person-group><article-title>﻿Morphological characteristics and phylogenetic analyses revealed five new species (<tp:taxon-name><tp:taxon-name-part taxon-name-part-type="phylum">Basidiomycota</tp:taxon-name-part></tp:taxon-name>) from Southwestern China</article-title><source>MycoKeys</source><day>28</day><month>02</month><year>2025</year><volume>114</volume><fpage>177</fpage><lpage>212</lpage><pub-id pub-id-type="doi">10.3897/mycokeys.114.145368</pub-id></mixed-citation></tp:treatment-meta><tp:nomenclature><label>﻿</label><tp:taxon-name>
              <object-id xmlns:xlink="http://www.w3.org/1999/xlink" content-type="arpha" xlink:type="simple">18083A14-BC5B-5C0A-AE73-0C1449626429</object-id>
              <tp:taxon-name-part taxon-name-part-type="genus" reg="Gloeohypochnicium">Gloeohypochnicium</tp:taxon-name-part>
              <tp:taxon-name-part taxon-name-part-type="species" reg="yunnanense">yunnanense</tp:taxon-name-part>
              <object-id xmlns:xlink="http://www.w3.org/1999/xlink" content-type="mycobank" xlink:type="simple">856961</object-id>
            </tp:taxon-name><tp:taxon-authority>L. Wang &amp; C.L. Zhao</tp:taxon-authority><tp:taxon-status xmlns:xlink="http://www.w3.org/1999/xlink" xlink:type="simple">sp. nov.</tp:taxon-status><xref ref-type="fig" rid="F15">Figs 15</xref><xref ref-type="fig" rid="F16">, 16</xref><xref ref-type="fig" rid="F17">, 17</xref></tp:nomenclature><tp:treatment-sec sec-type="Typification" id="SECID0EMTDK"><title>Typification.</title><p>China. Yunnan Province • Dehong, Yingjiang County, Tongbiguan Provincial Nature Reserve, GPS coordinates: <named-content xmlns:xlink="http://www.w3.org/1999/xlink" content-type="dwc:verbatimCoordinates" xlink:type="simple"><named-content content-type="geo-json" specific-use="{&#34;type&#34;:&#34;Point&#34;,&#34;coordinates&#34;:[97.600000,25.833333]}" id="NCID0EVTDK" xlink:type="simple">25°50′N, 97°36′E</named-content></named-content>, altitude: 1000 m asl., on the dead bamboo, leg. C.L. Zhao, 18 July 2023, CLZhao 30049 (<named-content xmlns:xlink="http://www.w3.org/1999/xlink" content-type="dwc:institutional_code" xlink:title="Southwest Forestry University" xlink:href="http://grbio.org/institution/southwest-forestry-college" xlink:type="simple">SWFC</named-content>!).</p></tp:treatment-sec><tp:treatment-sec sec-type="etymology" id="SECID0E5TDK"><title>Etymology.</title><p><italic>Yunnanense</italic> (Lat.) refers to the locality “Yunnan Province” of the holotype specimen.</p></tp:treatment-sec><tp:treatment-sec sec-type="Basidiomata" id="SECID0ELUDK"><title>Basidiomata.</title><p>Annual, resupinate, closely adnate, coriaceous, without odor or taste when fresh, up to 5 cm long, 3 cm wide, and 600 μm thick. Hymenophore smooth, slightly buff (4A4) when fresh, buff (4A4) to cream (4A2/3) upon drying. Sterile margin narrow, white (60) to buff (4A4), up to 1 mm.</p><fig id="F15" position="float" orientation="portrait"><object-id xmlns:xlink="http://www.w3.org/1999/xlink" content-type="doi" xlink:type="simple">10.3897/mycokeys.114.145368.figure15</object-id><object-id xmlns:xlink="http://www.w3.org/1999/xlink" content-type="arpha" xlink:type="simple">E39F47EB-059A-5215-975C-1ACBE1011F06</object-id><label>Figure 15.</label><caption><p>Basidiomata of <italic><tp:taxon-name><tp:taxon-name-part taxon-name-part-type="genus" reg="Gloeohypochnicium">Gloeohypochnicium</tp:taxon-name-part><tp:taxon-name-part taxon-name-part-type="species" reg="yunnanense">yunnanense</tp:taxon-name-part></tp:taxon-name></italic> (holotype CLZhao 30049). Scale bars: 1 cm (<bold>A</bold>); 1 mm (<bold>B</bold>).</p></caption><graphic xmlns:xlink="http://www.w3.org/1999/xlink" xlink:href="mycokeys-114-177-g015.jpg" position="float" orientation="portrait" xlink:type="simple" id="oo_1266053.jpg"><uri content-type="original_file" xlink:type="simple">https://binary.pensoft.net/fig/1266053</uri></graphic></fig></tp:treatment-sec><tp:treatment-sec sec-type="Hyphal system" id="SECID0EMVDK"><title>Hyphal system.</title><p>Monomitic; generative hyphae with clamp connections, colorless, thick-walled, smooth, branched, interwoven, 1.5–4 µm in diameter; <abbrev xmlns:xlink="http://www.w3.org/1999/xlink" xlink:title="both inamyloid and indextrinoid" id="ABBRID0ESVDK" xlink:type="simple">IKI</abbrev>–, <abbrev xmlns:xlink="http://www.w3.org/1999/xlink" xlink:title="acyanophilous" id="ABBRID0EWVDK" xlink:type="simple">CB</abbrev>–, tissues unchanged in <abbrev xmlns:xlink="http://www.w3.org/1999/xlink" xlink:title="5% potassium hydroxide water solution" id="ABBRID0E1VDK" xlink:type="simple">KOH</abbrev>.</p><fig id="F16" position="float" orientation="portrait"><object-id xmlns:xlink="http://www.w3.org/1999/xlink" content-type="doi" xlink:type="simple">10.3897/mycokeys.114.145368.figure16</object-id><object-id xmlns:xlink="http://www.w3.org/1999/xlink" content-type="arpha" xlink:type="simple">E0CC9D3C-E6FA-5E50-97D5-0BB74553E09B</object-id><label>Figure 16.</label><caption><p>Microscopic structures of <italic><tp:taxon-name><tp:taxon-name-part taxon-name-part-type="genus" reg="Gloeohypochnicium">Gloeohypochnicium</tp:taxon-name-part><tp:taxon-name-part taxon-name-part-type="species" reg="yunnanense">yunnanense</tp:taxon-name-part></tp:taxon-name></italic> (holotype CLZhao 30049): basidiospores (<bold>A</bold>); basidia and basidioles (<bold>B</bold>); cystidia (<bold>C</bold>); a section of the hymenium (<bold>D</bold>). Scale bars: 10 µm (<bold>A–D</bold>).</p></caption><graphic xmlns:xlink="http://www.w3.org/1999/xlink" xlink:href="mycokeys-114-177-g016.jpg" position="float" orientation="portrait" xlink:type="simple" id="oo_1266054.jpg"><uri content-type="original_file" xlink:type="simple">https://binary.pensoft.net/fig/1266054</uri></graphic></fig></tp:treatment-sec><tp:treatment-sec sec-type="Hymenium" id="SECID0EAXDK"><title>Hymenium.</title><p>Cystidia subcylindrical to subulate, flexuous, thin-walled, encrusted with whitish to yellowish crystals, 75–115.5 × 11.5–15 µm. Basidia subcylindrical to clavate, slightly flexuous, a basal clamp connection and four sterigmata, 55.5–70 × 9.5–11 µm; basidioles numerous, in shape similar to basidia but smaller.</p><fig id="F17" position="float" orientation="portrait"><object-id xmlns:xlink="http://www.w3.org/1999/xlink" content-type="doi" xlink:type="simple">10.3897/mycokeys.114.145368.figure17</object-id><object-id xmlns:xlink="http://www.w3.org/1999/xlink" content-type="arpha" xlink:type="simple">C2DA63E8-5D26-559C-8AD1-C5F043E8556A</object-id><label>Figure 17.</label><caption><p>Sections of hymenium of <italic><tp:taxon-name><tp:taxon-name-part taxon-name-part-type="genus" reg="Gloeohypochnicium">Gloeohypochnicium</tp:taxon-name-part><tp:taxon-name-part taxon-name-part-type="species" reg="yunnanense">yunnanense</tp:taxon-name-part></tp:taxon-name></italic> (holotype CLZhao 30049): basidiospores (<bold>A</bold>); basidia (<bold>B</bold>); basidioles (<bold>C</bold>); gloeocystidia (<bold>D</bold>). Scale bars: 20 µm (<bold>A–D</bold>); 10 × 100.</p></caption><graphic xmlns:xlink="http://www.w3.org/1999/xlink" xlink:href="mycokeys-114-177-g017.jpg" position="float" orientation="portrait" xlink:type="simple" id="oo_1266055.jpg"><uri content-type="original_file" xlink:type="simple">https://binary.pensoft.net/fig/1266055</uri></graphic></fig></tp:treatment-sec><tp:treatment-sec sec-type="Spores" id="SECID0EHYDK"><title>Spores.</title><p>Basidiospores globose, colorless, thick-walled, warted, <abbrev xmlns:xlink="http://www.w3.org/1999/xlink" xlink:title="both inamyloid and indextrinoid" id="ABBRID0ENYDK" xlink:type="simple">IKI</abbrev>–, <abbrev xmlns:xlink="http://www.w3.org/1999/xlink" xlink:title="acyanophilous" id="ABBRID0ERYDK" xlink:type="simple">CB</abbrev>–, (9.5–)10–12 × (9.5–)10–11.5 µm, L = 10.91 µm, W = 10.45 µm, Q = 1.04–1.05 (n = 60/2).</p></tp:treatment-sec><tp:treatment-sec sec-type="Additional specimen examined (paratype)" id="SECID0EVYDK"><title>Additional specimen examined (paratype).</title><p>China. Yunnan Province • Dehong, Yingjiang County, Tongbiguan Provincial Nature Reserve, GPS coordinates: <named-content xmlns:xlink="http://www.w3.org/1999/xlink" content-type="dwc:verbatimCoordinates" xlink:type="simple"><named-content content-type="geo-json" specific-use="{&#34;type&#34;:&#34;Point&#34;,&#34;coordinates&#34;:[97.633333,27.866667]}" id="NCID0E5YDK" xlink:type="simple">27°52′N, 97°38′E</named-content></named-content>, altitude: 1000 m asl., on dead bamboo, leg. C.L. Zhao, 18 July 2023, CLZhao 30018 (<named-content xmlns:xlink="http://www.w3.org/1999/xlink" content-type="dwc:institutional_code" xlink:title="Southwest Forestry University" xlink:href="http://grbio.org/institution/southwest-forestry-college" xlink:type="simple">SWFC</named-content>!).</p></tp:treatment-sec></tp:taxon-treatment>
