# Supplementary material for: ﻿Morphological characteristics and phylogenetic analyses revealed five new species (Basidiomycota) from Southwestern China
Source: MycoKeys. 2025 Feb 28;114:177–212. doi: 10.3897/mycokeys.114.145368 (PMC11889512; doi:10.3897/mycokeys.114.145368)
Supplement: XML Treatment for Punctularia nigrodontea [file mycokeys.114.145368-treatment5.xml]

<!DOCTYPE tp:taxon-treatment
  PUBLIC "-//TaxonX//DTD Taxonomic Treatment Publishing DTD v0 20100105//EN" "tax-treatment-NSO.dtd">
<tp:taxon-treatment xmlns:tp="http://www.plazi.org/taxpub"><tp:treatment-meta><kwd-group><label>Taxon classification</label><kwd>
                <named-content content-type="kingdom">Fungi</named-content>
              </kwd><kwd>
                <named-content content-type="order">Corticiales</named-content>
              </kwd><kwd>
                <named-content content-type="family">Punctulariaceae</named-content>
              </kwd></kwd-group><mixed-citation publication-type="journal"><person-group><name><surname>Yang</surname><given-names>Ali</given-names></name><name><surname>Wang</surname><given-names>Lu</given-names></name><name><surname>Hu</surname><given-names>Yongjun</given-names></name><name><surname>Jiang</surname><given-names>Yingtao</given-names></name><name><surname>Shi</surname><given-names>Guiying</given-names></name><name><surname>Zhao</surname><given-names>Changlin</given-names></name></person-group><article-title>﻿Morphological characteristics and phylogenetic analyses revealed five new species (<tp:taxon-name><tp:taxon-name-part taxon-name-part-type="phylum">Basidiomycota</tp:taxon-name-part></tp:taxon-name>) from Southwestern China</article-title><source>MycoKeys</source><day>28</day><month>02</month><year>2025</year><volume>114</volume><fpage>177</fpage><lpage>212</lpage><pub-id pub-id-type="doi">10.3897/mycokeys.114.145368</pub-id></mixed-citation></tp:treatment-meta><tp:nomenclature><label>﻿</label><tp:taxon-name>
              <object-id xmlns:xlink="http://www.w3.org/1999/xlink" content-type="arpha" xlink:type="simple">374F9664-0CFA-54A3-9106-FB44261E2DDA</object-id>
              <tp:taxon-name-part taxon-name-part-type="genus" reg="Punctularia">Punctularia</tp:taxon-name-part>
              <tp:taxon-name-part taxon-name-part-type="species" reg="nigrodontea">nigrodontea</tp:taxon-name-part>
              <object-id xmlns:xlink="http://www.w3.org/1999/xlink" content-type="mycobank" xlink:type="simple">856962</object-id>
            </tp:taxon-name><tp:taxon-authority>L. Wang &amp; C.L. Zhao</tp:taxon-authority><tp:taxon-status xmlns:xlink="http://www.w3.org/1999/xlink" xlink:type="simple">sp. nov.</tp:taxon-status><xref ref-type="fig" rid="F18">Figs 18</xref><xref ref-type="fig" rid="F19">, 19</xref><xref ref-type="fig" rid="F20">, 20</xref></tp:nomenclature><tp:treatment-sec sec-type="Typification" id="SECID0E41DK"><title>Typification.</title><p>China. Yunnan Province • Dehong, Yingjiang County, Tongbiguan Provincial Nature Reserve, GPS coordinates: <named-content xmlns:xlink="http://www.w3.org/1999/xlink" content-type="dwc:verbatimCoordinates" xlink:type="simple"><named-content content-type="geo-json" specific-use="{&#34;type&#34;:&#34;Point&#34;,&#34;coordinates&#34;:[97.600000,25.833333]}" id="NCID0EG2DK" xlink:type="simple">25°50′N, 97°36′E</named-content></named-content>, altitude: 1000 m asl., on the angiosperm trunk, leg. C.L. Zhao, 20 July 2023, CLZhao 30592 (<named-content xmlns:xlink="http://www.w3.org/1999/xlink" content-type="dwc:institutional_code" xlink:title="Southwest Forestry University" xlink:href="http://grbio.org/institution/southwest-forestry-college" xlink:type="simple">SWFC</named-content>!).</p></tp:treatment-sec><tp:treatment-sec sec-type="etymology" id="SECID0EP2DK"><title>Etymology.</title><p><italic>Nigrodontea</italic> (Lat.) refers to the new species having black basidiomata.</p></tp:treatment-sec><tp:treatment-sec sec-type="Basidiomata" id="SECID0E32DK"><title>Basidiomata.</title><p>Annual, resupinate to effused-reflexed, adnate but easily separable, gelatinous, without odor or taste when fresh, up to 7 cm long, 3 cm wide, and 600 μm thick. Pileal surface smooth, rigid, fuscous (5/6F5) when fresh, fuscous (5/6F5) to black (51) upon drying; pileal back cushion-shaped grandinioid, rigid, black (51) when fresh, black (51) upon drying. Sterile margin narrow, black (51), up to 1 mm.</p><fig id="F18" position="float" orientation="portrait"><object-id xmlns:xlink="http://www.w3.org/1999/xlink" content-type="doi" xlink:type="simple">10.3897/mycokeys.114.145368.figure18</object-id><object-id xmlns:xlink="http://www.w3.org/1999/xlink" content-type="arpha" xlink:type="simple">1CC4E7CF-1606-5F5B-BCEA-FE0F0B25EB09</object-id><label>Figure 18.</label><caption><p>Basidiomata of <italic><tp:taxon-name><tp:taxon-name-part taxon-name-part-type="genus" reg="Punctularia">Punctularia</tp:taxon-name-part><tp:taxon-name-part taxon-name-part-type="species" reg="nigrodontea">nigrodontea</tp:taxon-name-part></tp:taxon-name></italic> (holotype CLZhao 30592). Scale bars: 1 cm (<bold>A, B</bold>); 1 mm (<bold>C, D</bold>).</p></caption><graphic xmlns:xlink="http://www.w3.org/1999/xlink" xlink:href="mycokeys-114-177-g018.jpg" position="float" orientation="portrait" xlink:type="simple" id="oo_1266056.jpg"><uri content-type="original_file" xlink:type="simple">https://binary.pensoft.net/fig/1266056</uri></graphic></fig></tp:treatment-sec><tp:treatment-sec sec-type="Hyphal system" id="SECID0E43DK"><title>Hyphal system.</title><p>Monomitic; generative hyphae clamp connections, colorless, thin to thick-walled, smooth, rarely branched, interwoven, 3–7 µm in diameter; <abbrev xmlns:xlink="http://www.w3.org/1999/xlink" xlink:title="both inamyloid and indextrinoid" id="ABBRID0ED4DK" xlink:type="simple">IKI</abbrev>–, <abbrev xmlns:xlink="http://www.w3.org/1999/xlink" xlink:title="acyanophilous" id="ABBRID0EH4DK" xlink:type="simple">CB</abbrev>–, tissues unchanged in <abbrev xmlns:xlink="http://www.w3.org/1999/xlink" xlink:title="5% potassium hydroxide water solution" id="ABBRID0EL4DK" xlink:type="simple">KOH</abbrev>.</p><fig id="F19" position="float" orientation="portrait"><object-id xmlns:xlink="http://www.w3.org/1999/xlink" content-type="doi" xlink:type="simple">10.3897/mycokeys.114.145368.figure19</object-id><object-id xmlns:xlink="http://www.w3.org/1999/xlink" content-type="arpha" xlink:type="simple">B9766B70-7790-56A1-8F0D-EDBFB5174259</object-id><label>Figure 19.</label><caption><p>Microscopic structures of <italic><tp:taxon-name><tp:taxon-name-part taxon-name-part-type="genus" reg="Punctularia">Punctularia</tp:taxon-name-part><tp:taxon-name-part taxon-name-part-type="species" reg="nigrodontea">nigrodontea</tp:taxon-name-part></tp:taxon-name></italic> (holotype CLZhao 30592): basidiospores (<bold>A</bold>); basidia and basidioles (<bold>B</bold>); a section of the hymenium (<bold>C</bold>). Scale bars: 10 µm (<bold>A–C</bold>).</p></caption><graphic xmlns:xlink="http://www.w3.org/1999/xlink" xlink:href="mycokeys-114-177-g019.jpg" position="float" orientation="portrait" xlink:type="simple" id="oo_1266057.jpg"><uri content-type="original_file" xlink:type="simple">https://binary.pensoft.net/fig/1266057</uri></graphic></fig></tp:treatment-sec><tp:treatment-sec sec-type="Hymenium" id="SECID0EP5DK"><title>Hymenium.</title><p>Cystidia absent. Basidia clavate, flexuous, with a basal clamp connection and four sterigmata, 16–25 × 3–4.5 µm; basidioles numerous, in shape similar to basidia but smaller.</p><fig id="F20" position="float" orientation="portrait"><object-id xmlns:xlink="http://www.w3.org/1999/xlink" content-type="doi" xlink:type="simple">10.3897/mycokeys.114.145368.figure20</object-id><object-id xmlns:xlink="http://www.w3.org/1999/xlink" content-type="arpha" xlink:type="simple">9D03FAD0-088F-5B0D-B134-E82C6B62BA0C</object-id><label>Figure 20.</label><caption><p>Sections of hymenium of <italic><tp:taxon-name><tp:taxon-name-part taxon-name-part-type="genus" reg="Punctularia">Punctularia</tp:taxon-name-part><tp:taxon-name-part taxon-name-part-type="species" reg="nigrodontea">nigrodontea</tp:taxon-name-part></tp:taxon-name></italic> (holotype CLZhao 30592): basidiospores (<bold>A</bold>); basidia and basidioles (<bold>B</bold>); a section of thin-walled generative hyphae (<bold>C</bold>); a section of thick-walled generative hyphae (<bold>D</bold>). Scale bars: 10 µm (<bold>A–D</bold>); 10 × 100.</p></caption><graphic xmlns:xlink="http://www.w3.org/1999/xlink" xlink:href="mycokeys-114-177-g020.jpg" position="float" orientation="portrait" xlink:type="simple" id="oo_1266058.jpg"><uri content-type="original_file" xlink:type="simple">https://binary.pensoft.net/fig/1266058</uri></graphic></fig></tp:treatment-sec><tp:treatment-sec sec-type="Spores" id="SECID0EW6DK"><title>Spores.</title><p>Basidiospores ellipsoid, colorless, thin-walled, smooth, <abbrev xmlns:xlink="http://www.w3.org/1999/xlink" xlink:title="both inamyloid and indextrinoid" id="ABBRID0E36DK" xlink:type="simple">IKI</abbrev>–, <abbrev xmlns:xlink="http://www.w3.org/1999/xlink" xlink:title="acyanophilous" id="ABBRID0EAAEK" xlink:type="simple">CB</abbrev>–, 8.5–10(–10.5) × (4.5–)5–6(–6.5) µm, L = 9.24 µm, W = 5.47 µm, Q = 1.69 (n = 30/1).</p></tp:treatment-sec></tp:taxon-treatment>
